# Supplementary material for: Nucleus segmentation across imaging experiments: the 2018 Data Science Bowl
Source: Nat Methods. 2019 Oct 21;16(12):1247–53. doi: 10.1038/s41592-019-0612-7 (PMC6919559; doi:10.1038/s41592-019-0612-7)
Supplement: Supplementary file 11 — Supplementary Tables 1–3. [file 41592_2019_612_MOESM4_ESM.xlsx]

## Sheet: Suppl. Table S1
id	project_id	image_set	image_group	cell_type	num_images	original_res	crop_size	SNR	contrast_ratio	total_nuclei	avg_obj_size	stain_type
1	bbbc002	training	Default	kc167-drosophila	72	512x512	256x256	1.61541	0.34014	2947	306.248	Hoechst 33342
2	bbbc018	training	Default	ht29-human-colon-cancer	144	512x512	256x256	4.81209	0.092777	4408	126.136	Hoechst 33342, pH3, and phalloidin
3	p_06Eggert	training	Default	human	49	1040x1392	520x696	2.41501	0.294603	4566	1059.45
4	p_07mito	training	Default	human-iPS-derived-oligodendrocyte	5	520x694	260x347	1.68995	0.315849	408	142.242	Hoechst
5	p_15jager	training	Default	human-brain-tissue	13	512x640	512x640	2.41115	0.167754	411	1243.53
6	p_15Stachler_bw	training	Default	human-esophagus-tissue	4	512x640	256x320	5.79769	0.382979	107	384.833
7	p_15Stachler_c1	training	Purple	human-esophagus-tissue	66	512x640	256x320	2.13191	0.242167	2603	723.136
8	p_15Stachler_c2	training	PinkAndPurple	human-esophagus-tissue	4	512x640	256x320	1.88366	0.162996	48	1085.4
9	p_16ure_human	training	Default	human-urethral-epithelium	84	512x512	256x256	6.19883	0.038206	883	158.771
10	p_17Keller	training	Default	drosophila-embryo	6	603x1272	603x1272	4.42531	0.070501	1375	166.19
11	p_16ure_pig	training	Default	pig-urethral-epithelium	34	512x512	256x256	3.74986	0.134992	1304	131.456
12	bbbc022	training	Default	u2os-human-osteosarcoma	43	520x696	520x696	1.64697	0.34712	4980	623.222	Cell painting assay
13	p_07mito_fibro	training	Default	human-fibroblast	1	1040x1388	1040x1388	2.94866	0.180198	14	7244.07
14	p_14ISBI	training	TissueBW	human-cervical-cells	16	1024x1024	1024x1024	5.98161	0.011893	1345	242.484
15	p_17Marinaccio	training	Purple	mouse-bone-marrow	38	512x640	256x320	1.69453	0.222714	1928	364.834
16	p_17Moscow	training	Default	hek293-human-embryonic-kidney	91	720x720	360x360	0.911741	0.461562	2137	1561.25
17	p_17_forum_cham	test	Default	mouse-tissue	1	728x690	364x345	1.70624	3.51647	36	963.139	DAPI
18	p_17_forum_florian	test	Default	human	4	205x694	205x694	1.95456	0.240523	68	1052.91	DAPI
19	p_17_forum_michesonn	test	Default	human	12	520x694	520x694	4.05258	0.138939	111	2020.15	DAPI
20	p_17_forum_montel	test	Superbig	mouse-tissue	8	574x574	574x574	1.7998	0.283624	19	24313.1	Hoechst
21	p_17_forum_nelson_diff	test	Default	mouse	2	512x512	512x512	0.987274	0.568175	339	402.128
22	p_17annedm	test	Default	human	8	1040x1024	520x694	0.469417	0.582392	115	1531.15
23	p_17Fraunhofer_carp	test	Default	carp-tissue	8	1040x1388	520x694	0.607824	2.88231	199	918.857
24	p_17Fraunhofer_koi	test	Default	koi-tissue	4	1040x1388	520x694	0.378356	0.873326	67	919.065
25	p_17Fraunhofer_sturgeon	test	Default	sturgeon-tissue	1	696x752	348x376	2.03118	8.45139	54	451.778
26	p_17Fraunhofer_trout	test	Default	trout-tissue	8	1040x1388	520x694	0.777306	8.37007	211	464.259
27	p_17frias	test	Default, Superbig	mda-mb-231-human-breast-adenocarcinoma	8	1024x1024	512x512	4.92922	0.095014	40	3155.54	DAPI
28	p_18_cc0_public_set1	test	PinkAndPurple, TissueBW	multiple-animals	6	924x740	462x370	2.46299	0.133979	750	181.664
29	p_16ure_pig	test	Default	pig-urethral-epithelium	4	512x512	256x256	2.95628	0.132277	141	147.297
30	p_17Marinaccio	test	Purple	mouse-bone-marrow	16	512x640	256x320	0.970981	0.357499	1152	371.304
31	p_17Moscow	test	Default	hek293-human-embryonic-kidney	16	720x720	360x360	0.743918	0.522254	415	1523.56
32	CC0_public_domain	validation	TissueBW	multiple-animals	1	512x467	524x384	1.09799	0.267161	219	254.073
33	Wikimedia_CCAttribution-ShareAlike3.0Unported	validation	PinkAndPurple	multiple-animals	12	1365x1786	426x538	1.95154	1.343	621	914.529
34	bbbc018	validation	Default	ht29-human-colon-cancer	12	512x512	256x256	6.7185	0.10044	302	113.403	Hoechst 33342, pH3, and phalloidin
35	p_06Eggert	validation	Default	human	7	1040x1392	520x520	1.73724	0.636848	566	786.19
36	p_07mito	validation	Default	human-iPS-derived-oligodendrocyte	4	520x694	260x347	0.844543	0.527806	506	171.615	Hoechst
37	p_14ISBI	validation	TissueBW	human-cervical-cells	3	1024x1024	524x384	1.7283	0.176395	418	266.116
38	p_15Stachler_bw	validation	Default	human-esophagus-tissue	7	553x662	520x242	2.00128	3.26329	1131	385.953
39	p_15jager	validation	Default	human-brain-tissue	8	512x640	512x640	3.09652	0.112324	106	3345.63
40	p_16ure_human	validation	Default	human-urethral-epithelium	8	512x512	256x256	6.4828	0.034608	72	163.854
41	p_16ure_pig	validation	Default	pig-urethral-epithelium	1	512x512	519x253	0.346738	0.785361	58	477.707
42	p_17Moscow	validation	Default	hek293-human-embryonic-kidney	1	720x720	390x239	2.02279	0.182802	98	122.51
43	p_17_forum_nelson_diff	validation	Default	mouse	1	512x512	519x253	0.317734	0.528454	55	481.018

## Sheet: Suppl. Table S2
	Group	Strategy	Recall@0.5	Precision@0.5	F1@0.5	Recall@0.7	Precision@0.7	F1@0.7
0	small_fluorescent	Top1	0.9302	0.951235	0.932079	0.892691	0.915123	0.895334
1	small_fluorescent	Top3	0.911882	0.951665	0.927328	0.884882	0.922808	0.899576
2	small_fluorescent	Top2	0.906609	0.961147	0.929129	0.863878	0.913852	0.88447
3	small_fluorescent	cellprofiler	0.867868	0.851727	0.844625	0.818732	0.803983	0.798873
4	small_fluorescent	cp_novice	0.76622	0.77691	0.762251	0.693784	0.709228	0.693027
5	small_fluorescent	unets	0.837472	0.811364	0.816975	0.765377	0.742823	0.747956
6	purple_tissue	Top1	0.778601	0.903229	0.834493	0.65929	0.76423	0.706382
7	purple_tissue	Top3	0.693817	0.953436	0.801006	0.61335	0.841126	0.707536
8	purple_tissue	Top2	0.696808	0.889909	0.780037	0.576779	0.737225	0.645908
9	purple_tissue	cellprofiler	0.604903	0.801219	0.687829	0.475621	0.630421	0.541012
10	purple_tissue	cp_novice	0.361891	0.839492	0.502549	0.254236	0.58285	0.35197
11	purple_tissue	unets	0.617876	0.674266	0.64292	0.360164	0.391628	0.37411
12	pink_purple_tissue	Top1	0.854897	0.942385	0.896325	0.769234	0.847909	0.806486
13	pink_purple_tissue	Top3	0.523457	0.84141	0.634235	0.444558	0.690819	0.532325
14	pink_purple_tissue	Top2	0.690082	0.869343	0.74724	0.614141	0.773985	0.665155
15	pink_purple_tissue	cellprofiler	0.77995	0.603588	0.660451	0.485997	0.370089	0.406499
16	pink_purple_tissue	cp_novice	0.424276	0.334149	0.325108	0.201793	0.149483	0.144062
17	pink_purple_tissue	unets	0.265768	0.308629	0.273468	0.124812	0.118186	0.118268
18	large_fluorescent	Top1	0.515278	0.661111	0.545833	0.494444	0.577778	0.5125
19	large_fluorescent	Top3	0.722222	0.623611	0.654894	0.705556	0.606944	0.638227
20	large_fluorescent	Top2	0.904167	0.938889	0.915675	0.883333	0.918056	0.894841
21	large_fluorescent	cellprofiler	0.941667	0.9	0.910317	0.879167	0.830556	0.844841
22	large_fluorescent	cp_novice	0.876389	0.796528	0.82004	0.797222	0.717361	0.742063
23	large_fluorescent	unets	0.797222	0.550397	0.599363	0.530556	0.410714	0.436592
24	grayscale_tissue	Top1	0.601852	0.955882	0.738636	0.453704	0.720588	0.556818
25	grayscale_tissue	Top3	0.472222	0.69863	0.563536	0.361111	0.534247	0.430939
26	grayscale_tissue	Top2	0.101852	1	0.184874	0.083333	0.818182	0.151261
27	grayscale_tissue	cellprofiler	0.907407	0.7	0.790323	0.518519	0.4	0.451613
28	grayscale_tissue	cp_novice	0.62963	0.217252	0.32304	0.361111	0.124601	0.185273
29	grayscale_tissue	unets	0.101852	0.289474	0.150685	0.037037	0.105263	0.054795

## Sheet: Suppl. Table S3
Submission	F1	Jaccard	Official_Score	Precision	Recall	Threshold
[ods.ai] topcoders	0.889501	0.831992	0.819771	0.943911	0.856859	0.5
Jacobkie	0.870112	0.822865	0.810695	0.910771	0.853695	0.5
Deep Retina	0.860161	0.804857	0.786667	0.907206	0.835026	0.5
CellProfiler - Expert	0.819195	0.74086	0.724412	0.836432	0.832756	0.5
U-Net models	0.734144	0.654747	0.637716	0.732489	0.765862	0.5
CellProfiler - Novice	0.704829	0.697841	0.589434	0.762413	0.700243	0.5
Submission	F1	Jaccard	Official_Score	Precision	Recall	Threshold
[ods.ai] topcoders	0.832373	0.831992	0.742691	0.880167	0.803601	0.7
Jacobkie	0.816089	0.822865	0.736997	0.849151	0.802411	0.7
Deep Retina	0.819258	0.804857	0.730776	0.860112	0.797884	0.7
CellProfiler - Expert	0.74337	0.74086	0.633348	0.756516	0.755256	0.7
U-Net models	0.620036	0.654747	0.517906	0.616736	0.640543	0.7
CellProfiler - Novice	0.616413	0.697841	0.493708	0.659154	0.612802	0.7
